# Supplementary material for: SGLT2 Inhibitors in COVID-19: Umbrella Review, Meta-Analysis, and Bayesian Sensitivity Assessment
Source: Diseases. 2025 Feb 21;13(3):67. doi: 10.3390/diseases13030067 (PMC11941288; doi:10.3390/diseases13030067)
Supplement: Supplementary file 1 [file diseases-13-00067-s001.zip]

Archive with 10 entries (10 files):
- S5 PRISMA check sglt.pdf
- Sup 6.pdf
- Supp f1.pdf
- Supp f1.png
- Supp fig 2.png
- Supp Table 1.pdf
- Supp table 2.pdf
- Supp Table S3.pdf
- supple f2.pdf
- Table S4.pdf
